# Supplementary material for: Markers of fungal translocation are elevated during post-acute sequelae of SARS-CoV-2 and induce NF-κB signaling
Source: JCI Insight. 2022 Aug 8;7(15):e160989. doi: 10.1172/jci.insight.160989 (PMC9462470; doi:10.1172/jci.insight.160989)
Supplement: Supplemental table 1 [file jciinsight-7-160989-s126.xlsx]

## Sheet: Sheet1
	Table 1. Demographic and clinical characteristics of study cohorts
			UCSF LIINC cohort		Rush PASC cohort
			No PASC	PASC	SARS-CoV2 negative	PASC
	N		56	61	50	50
	Age (years; median (IQR))		49 (19.5)	49 (19)	43 (11.8)	45 (18)
	Sex (n (%))	Male	33 (55%)	27 (45%)	19 (38%)	19 (38)
		Female	23 (40%)	34 (60%)	31 (62%)	31 (62)
	Race/ethnicity (n (%))	Asian	8 (73%)	3 (27%)	0 (0%)	0 (0%)
		Black	3 (50%)	3 (50%)	26 (52%)	7 (14)
		Hispanic/Latino	9 (31%)	20 (69%)	5 (10%)	9 (18)
		White	31 (48%)	34 (52%)	0 (0%)	34 (68)
		Pacific Islander/Native Hawaiin	2 (67%)	1 (33%)	19 (38%)	0 (0%)
	Pre-existing Comorbidities (autoimmune disease, cancer, diabetes, hypertension, heart disease, lung disease, kidney disease, liver disease) (n (%))	No	31 (51%)	30 (49%)	-	-
		Yes	25 (45%)	31 (55%)	-	-
	BMI (Median (IQR))		26.14 (7.25)	30.94 (9.9)	34.9 (4.9)	28.7 (7.2)
	Number of symptoms (Median (IQR))		0 (0)	6 (4)	0 (0)	4 (3)
	Hospitalization during acute COVID-19 illness (n (%))	Nonhospitalized	47 (51%)	46 (49%)	-	38 (76)
		Hospitalized	9 (37.5%)	15 (62.5%)	-	12 (24)
